# Supplementary material for: NbALY916 is involved in potato virus X P25‐triggered cell death in Nicotiana benthamiana
Source: Mol Plant Pathol. 2020 Sep 6;21(11):1495–501. doi: 10.1111/mpp.12986 (PMC7549001; doi:10.1111/mpp.12986)
Supplement: Supplementary file 7 — TABLE S1 Ninety‐eight plant P25‐interacting proteins were collected by coimmunoprecipitation (with green fluorescent protein‐binding magnetic beads and identified by mass spectrometry [file MPP-21-1495-s007.xlsx]

## Sheet: Sheet1
Protein	Description
Q6IFX2	Q6IFX2 Tax_Id=10090 Gene_Symbol=Krt42 Keratin, type I cytoskeletal 42
P02533	P02533 Tax_Id=9606 Gene_Symbol=KRT14 Keratin, type I cytoskeletal 14
Q9QWL7	Q9QWL7 Tax_Id=10090 Gene_Symbol=Krt17 Keratin, type I cytosk
P48668	P48668 Tax_Id=9606 Gene_Symbol=KRT6C Keratin, type II cytoskeletal 6C
P04259	P04259 Tax_Id=9606 Gene_Symbol=KRT6B Keratin, type II cytoskeletal 6B
P02538	P02538 Tax_Id=9606 Gene_Symbol=KRT6A Keratin, type II cytos
P02668	P02668 Kappa-casein [Contains: Casoxin C; Casoxin 6; Casoxin A; Casoxin B; Casoplatelin] - Bos taurus (Bovine)
P04264	P04264 Tax_Id=9606 Gene_Symbol=KRT1 Keratin, type II cytoskeletal 1
P08779	P08779 Tax_Id=9606 Gene_Symbol=KRT16 Keratin, type I cytoskeletal 16
P13645	P13645 Tax_Id=9606 Gene_Symbol=KRT10 Keratin, type I cytoskeletal 10
P35527	P35527 Tax_Id=9606 Gene_Symbol=KRT9 Keratin, type I cytoskeletal 9
Q6NT21	Q6NT21 Keratin, hair, basic, 3 - Homo sapiens (Human)
P78385	P78385 Keratin, type II cuticular Hb3 (Hair keratin, type II Hb3) - Homo sapiens (Human)
Q29443	Q29443 Serotransferrin - Bos taurus (Bovine)
Q0IIK2	Q0IIK2 (Bos taurus) Transferrin
P06413	Photosystem II CP43 reaction center protein OS=Nicotiana tabacum GN=psbC
Q3C1I3	Photosystem II CP43 reaction center protein OS=Nicotiana sylvestris GN=psbC PE=3 SV=1
Q33C41	Photosystem II CP43 reaction center protein OS=Nicotiana tomentosiformis GN=psbC PE=3 SV=1
Q3C1I8	Cytochrome f OS=Nicotiana sylvestris GN=petA PE=3 SV=1
Q33C20	Cytochrome f OS=Nicotiana tomentosiformis GN=petA PE=3 SV=1
P06449	Cytochrome f OS=Nicotiana tabacum GN=petA PE=3 SV=1
P09043	Glyceraldehyde-3-phosphate dehydrogenase A, chloroplastic (Fragment) OS=Nicotiana tabacum GN=GAPA PE=2 SV=1
P09044	Glyceraldehyde-3-phosphate dehydrogenase B, chloroplastic (Fragment) OS=Nicotiana tabacum GN=GAPB PE=2 SV=1
Q3C1P6	Protein TIC 214 OS=Nicotiana sylvestris GN=TIC214 PE=3 SV=1
P12222	Protein TIC 214 OS=Nicotiana tabacum GN=TIC214 PE=3 SV=2
P29790	ATP synthase gamma chain, chloroplastic OS=Nicotiana tabacum GN=ATPC PE=1 SV=1
Q40450	Elongation factor TuA, chloroplastic OS=Nicotiana sylvestris GN=TUFA PE=2 SV=2
P68158	Elongation factor Tu, chloroplastic OS=Nicotiana tabacum GN=TUFA PE=3 SV=1
A8J6V0	Histone H2B OS=Nicotiana tabacum GN=NtH2B2 PE=2 SV=1
P93354	Histone H2B OS=Nicotiana tabacum GN=HIS2B PE=2 SV=3
P93375	Actin-104 (Fragment) OS=Nicotiana tabacum PE=3 SV=1
B5M4V6	Actin OS=Nicotiana tabacum PE=3 SV=1
Q05214	Actin OS=Nicotiana tabacum PE=3 SV=1
C7ENV6	Actin (Fragment) OS=Nicotiana tabacum
Q1PF35	CRIB domain-containing protein RIC6 OS=Arabidopsis thaliana GN=RIC6 PE=1 SV=1
Q84QE8	Oxygen evolving complex 33 kDa photosystem II protein OS=Nicotiana tabacum GN=PsbO PE=2 SV=1
Q58H58	Chloroplast photosynthetic oxygen-evolving protein 33 kDa subunit OS=Nicotiana benthamiana GN=psbO PE=2 SV=1
Q40460	Ribulose bisphosphate carboxylase/oxygenase activase 1, chloroplastic OS=Nicotiana tabacum PE=1 SV=1
V9IN17	Ribulose bisphosphate carboxylase/oxygenase activase 1 OS=Nicotiana attenuata GN=rca1 PE=2 SV=1
V9IMY5	ATP binding
Q40478	Ethylene-responsive transcription factor 5 OS=Nicotiana tabacum GN=ERF5 PE=2 SV=1
Q43364	Elongation factor TuB, chloroplastic OS=Nicotiana sylvestris GN=TUFB PE=2 SV=1
A0A059SR50	Hypothetical chloroplast RF21 OS=Lygodium japonicum GN=ycf2 PE=4 SV=1
S4UES8	Uncharacterized protein OS=Lygodium japonicum GN=ycf2 PE=4 SV=1
A0A067YDS6	Geranylgeranyl reductase OS=Nicotiana tabacum GN=GGR PE=2 SV=1
Q9ZS34	Geranylgeranyl diphosphate reductase, chloroplastic OS=Nicotiana tabacum GN=CHLP PE=2 SV=1
A0A075F1T6	Chalcone-flavonone isomerase family protein OS=Nicotiana tabacum GN=CHI PE=2 SV=1
A0A088F9M1	Orf455 OS=Nicotiana tomentosiformis PE=4 SV=1
A0A088F712	Orf511 OS=Nicotiana tomentosiformis PE=4 SV=1
U6C0W3	Predicted GNOM-like protein ortholog (Fragment) OS=Nicotiana alata GN=NaGNL1 PE=2 SV=1
A5A2I7	GNOM-like 1 protein OS=Nicotiana tabacum PE=2 SV=1
A0A096ZJR2	GNL1a OS=Nicotiana tabacum PE=2 SV=1
A0A0A1WC75	Protein argonaute OS=Nicotiana attenuata GN=AGO1b PE=3 SV=1
Q94IA7	GDP-D-mannose pyrophosphorylase OS=Nicotiana tabacum GN=GMPase PE=2 SV=1
Q1PCW7	GDP-mannose pyrophosphorylase OS=Solanum lycopersicum PE=2 SV=2
A0EJL9	GDP-mannose pyrophosphorylase OS=Malpighia glab
A1BQW3	Chloroplast oxygen-evolving protein (Fragment) OS=Nicotiana attenuata GN=oep PE=2 SV=1
Q5EFR5	Chloroplast oxygen-evolving protein 16 kDa subunit OS=Nicotiana benthamiana GN=psbQ PE=2 SV=1
Q5EFR4	Chloroplast oxygen-evolving protein 16 kDa subunit OS=Nicotiana tabacum GN=psbQ
A7XEB9	Dioxygenase OS=Agrobacterium vitis PE=4 SV=1
A9XG40	Subtilisin-like protease OS=Nicotiana tabacum GN=SBT1.1A PE=2 SV=1
A9XG41	Subtilisin-like protease OS=Nicotiana tabacum GN=SBT1.1B PE=2 SV=1
D2SNR9	Aldo-keto reductase (Fragment) OS=Heliothis virescens GN=hvpg0071 PE=2 SV=1
D5MAH4	Protein Ycf2 OS=Pisum sativum GN=ycf2 PE=3 SV=1
G0YED6	Protein Ycf2 OS=Basella alba GN=ycf2 PE=3 SV=1
K4KBQ1	Ycf2 (Fragment) OS=Hypericum fraseri GN=ycf2 PE=4 SV=1
K4KDY6	Ycf2 (Fragment) OS=Hypericum kalmianum GN=ycf2 PE=4 SV=1
K4KDZ1	Ycf2 (Fragment) OS=Mammea americana GN=ycf2 PE=3 SV=1
K4KDX6	Ycf2(Fragment) OS=Dichapetalum zenkeri GN=ycf2
Q8H9F4	41 kD chloroplast nucleoid DNA binding protein (CND41) OS=Nicotiana sylvestris GN=Nscnd41 PE=3 SV=1
O23792	CND41, chloroplast nucleoid DNA binding protein OS=Nicotiana tabacum GN=cnd41 PE=2 SV=1
O24141	Plastid-lipid-Associated Protein (Fragment) OS=Nicotiana tabacum GN=pap PE=4 SV=1
P93075	BvcDNA-205 protein OS=Beta vulgaris subsp. vulgaris GN=BvcDNA-205 PE=2 SV=1
P93075	Chloroplast pigment-binding protein CP26 OS=Nicotiana tabacum GN=Lhcb5 PE=2 SV=1
Q25C91	Tobacco fibrillarin homolog OS=Nicotiana tabacum GN=NtFib1 PE=2 SV=1
Q2LAJ2	Auxin response factor (Fragment) OS=Nicotiana tabacum PE=2 SV=1
Q2LAJ1	Auxin response factor (Fragment) OS=Nicotiana tabacum PE=2 SV=1
Q3LB46	Putative uncharacterized protein OS=Manduca sexta PE=2 SV=1
Q40537	Nicotiana tabacum (clone 12) activating factor DNA sequence (Fragment) OS=Nicotiana tabacum PE=4 SV=1
Q5QJB2	Harpin binding protein 1 OS=Nicotiana tabacum GN=HrBP1 PE=2 SV=1
Q676U1	Beta-tubulin OS=Nicotiana attenuata GN=TUB PE=2 SV=1
Q6I692	Isochorismate synthase (Fragment) OS=Nicotiana tabacum GN=ics PE=2 SV=1
Q6JAC7	Hin19 (Fragment) OS=Nicotiana tabacum GN=Hin19 PE=2 SV=1
Q84QD3	EIL2 OS=Nicotiana tabacum PE=2 SV=1
Q84RD7	ZIP OS=Nicotiana tabacum PE=2 SV=2
Q8LSZ2	NADPH:protochlorophyllide oxidoreductase OS=Nicotiana tabacum GN=POR2 PE=2 SV=1
Q8LSZ3	NADPH:protochlorophyllide oxidoreductase OS=Nicotiana tabacum GN=POR1 PE=2 SV=1
Q8VXD0	Alpha-tubulin OS=Nicotiana tabacum GN=tubA2 PE=2 SV=1
Q8VXC9	Alpha-tubulin OS=Nicotiana tabacum GN=tubA3 PE=2 SV=1
Q9FRU1	Alpha tubulin OS=Nicotiana tabacum GN=BYtuba PE=2 SV=1
Q8VXD1	Alpha-tubulin OS=Nicotiana tabacum GN=tubA1 PE=2 SV=1
Q9M436	Chloroplast FtsZ-like protein OS=Nicotiana tabacum GN=ftsZ PE=2 SV=1
Q95DV5	FtsZ-like protein OS=Nicotiana tabacum GN=ftsZ PE=2 SV=1
Q9AXU4	Threonine dehydratase OS=Nicotiana attenuata GN=THD1_NICAT PE=2 SV=1
Q9FXS7	EIG-I24 protein OS=Nicotiana tabacum GN=EIG-I24 PE=2 SV=1
Q9ZSC8	Topoisomerase I OS=Nicotiana tabacum GN=TOP I PE=2 SV=1
V9INR4	Ribulose bisphosphate carboxylase/oxygenase activase 2 OS=Nicotiana attenuata GN=rca2 PE=2 SV=1
W5RWF7	Mitochondrial PPR protein OS=Nicotiana tomentosiformis PE=2 SV=1
